# Supplementary material for: Programmed Death Ligand-1 and Tumor Burden Score Dictate Treatment Responses in Patients with Recurrent or Metastatic Head and Neck Squamous Cell Carcinoma
Source: Cancers (Basel). 2024 Apr 30;16(9):1748. doi: 10.3390/cancers16091748 (PMC11083703; doi:10.3390/cancers16091748)
Supplement: Supplementary file 1 [file cancers-16-01748-s001.zip]

Archive with 1 entries (1 files):
- cancers-2972892-supplementary.pdf
